# Supplementary material for: Robust associations between the 20-item prosopagnosia index and the Cambridge Face Memory Test in the general population
Source: R Soc Open Sci. 2017 Mar 1;4(3):160923. doi: 10.1098/rsos.160923 (PMC5383837; doi:10.1098/rsos.160923)
Supplement: Participants' scores on the CFMT and PI20 [file rsos160923supp1.xltx]

## Sheet: Data_Study1
Subject	sex	age	PI20	CFMT
1	F	20	37	0.9306
2	M	19	44	0.6944
3	M	56	36	0.9028
4	M	40	32	0.8472
5	F	20	53	0.8472
6	F	20	38	0.875
7	M	50	37	0.9306
8	M	29	45	0.9167
9	F	22	58	0.6667
10	M	69	55	0.7778
11	F	21	35	0.8889
12	F	30	39	0.8889
13	F	20	47	0.9028
14	F	61	29	0.7083
15	F	32	39	0.8889
16	F	47	47	0.9583
17	F	30	37	0.625
18	M	56	37	0.8889
19	F	23	48	0.6389
20	F	20	61	0.8194
21	M	20	44	0.7778
22	F	25	47	0.9722
23	F	20	41	0.9583
24	F	20	28	0.9861
25	M	38	32	1
26	F	19	33	0.7639
27	M	40	32	0.7361
28	F	30	31	0.8611
29	M	45	36	0.9583
30	F	26	56	0.875
31	F	28	54	0.8056
32	f	21	32	0.7917
33	F	28	52	0.6528
34	F	32	32	0.8333
35	M	35	35	0.9306
36	M	33	41	0.8194
37	F	18	24	0.7083
38	M	47	35	0.9028
39	M	32	36	0.7917
40	M	22	55	0.5139
41	F	32	42	0.6667
42	F	41	29	0.9306
43	F	19	68	0.5972
44	M	21	30	0.6806
45	M	29	46	0.6806
46	M	25	34	0.8611
47	F	31	23	0.9306
48	F	25	31	0.75
49	f	22	30	0.8611
50	F	25	31	0.75
51	M	31	62	0.4583
52	F	19	45	0.9583
53	M	25	48	0.6944
54	M	50	51	0.9167
55	F	18	44	0.7361
56	M	41	34	0.9861
57	M	25	31	0.8194
58	F	50	34	0.9306
59	F	22	32	0.75
60	M	21	40	0.7361
61	M	59	34	0.6528
62	M	24	36	0.8056
63	F	18	30	0.8472
64	M	19	37	0.8611
65	F	26	48	0.9583
66	M	25	29	0.8611
67	F	29	32	0.8472
68	M	29	31	0.8333
69	F	25	25	0.9444
70	M	39	48	0.8889
71	M	31	65	0.4861
72	M	58	37	0.9167
73	M	18	37	0.7639
74	F	19	43	0.5972
75	F	27	32	0.7917
76	F	21	33	0.8472
77	F	24	44	0.5694
78	F	22	28	0.9861
79	F	21	39	0.8611
80	F	19	35	0.9306
81	F	24	46	0.7222
82	F	65	50	0.6111
83	F	21	49	0.875
84	M	29	35	0.7083
85	F	23	34	0.7222
86	F	30	30	0.7639
87	F	20	48	0.6667
88	F	19	32	0.8056
89	F	21	39	0.6667
90	F	60	30	0.9167
91	M	28	28	0.8333
92	F	27	42	0.5972
93	F	27	41	0.9306
94	F	19	45	0.8333
95	F	21	36	0.9306
96	F	20	37	0.9722
97	M	37	42	0.9028
98	M	20	34	0.9583
99	F	44	55	0.9028
100	F	20	37	0.8611
101	F	22	33	0.8611
102	M	64	33	0.6667
103	M	26	40	0.6111
104	F	21	32	0.6111
105	M	20	30	0.9444
106	F	21	60	0.7778
107	F	21	60	0.7778
108	M	19	37	0.8333
109	M	34	34	0.9583
110	M	48	52	0.8889
111	F	52	43	0.7639
112	F	22	38	0.9583
113	F	57	44	0.8889
114	M	28	32	0.7778
115	F	19	45	0.5694
116	F	39	60	0.5139
117	F	23	65	0.6806
118	F	23	35	0.75
119	F	23	48	0.6528
120	F	20	33	0.9722
121	M	32	36	0.9444
122	F	26	35	0.9583
123	M	30	34	0.9306
124	M	23	40	0.7083
125	F	33	53	0.7222
126	M	24	31	0.6806
127	F	26	33	0.9722
128	M	24	37	0.5278
129	F	28	42	0.8333
130	F	31	42	0.7917
131	M	30	51	0.6667
132	M	25	47	0.6667
133	M	21	36	0.9722
134	M	24	24	0.9583
135	F	23	34	0.7222
136	M	19	42	0.875
137	M	23	39	0.7917
138	F	55	49	0.9306
139	F	20	32	0.8194
140	F	26	54	0.875
141	F	21	61	0.5278
142	F	20	41	0.8333

## Sheet: Data_Study2
Subject	sex	age	PI20	CFMT
1	M	20	41	75
2	M	20	24	68.1
3	F	22	32	68.1
4	M	49	35	83.4
5	F	24	37	84.7
6	F	20	35	68.9
7	M	22	37	74.2
8	M	19	46	67.8
9	F	53	45	83.4
10	F	22	42	82.2
11	F	20	57	62.5
12	F	19	42	58.33
13	M	54	49	70.83
14	M	20	41	54.17
15	F	52	41	55.56
16	F	39	37	84.72
17	F	42	66	47.22
18	M	43	20	83.33
19	M	70	60	90.28
20	F	64	36	88.89
21	M	21	33	80.56
22	M	54	47	83.33
23	F	48	65	62.5
24	M	16	51	62.5
25	M	22	60	79.17
26	F	21	43	83.33
27	F	20	66	87.5
28	M	20	41	94.44
29	M	20	47	86.11
30	F	20	43	93.06
31	M	19	49	100
32	M	20	56	61.11
33	F	22	24	76.39
34	F	19	40	83.33
35	F	21	37	97.22
36	M	22	61	56.94
37	M	20	38	73.61
38	F	21	44	61.11
39	F	51	33	77.78
40	M	77	57	61.11
41	M	63	48	65.28
42	F	20	30	81.94
43	F	20	30	80.56
44	F	55	31	91.67
45	M	19	29	93.06
46	M	17	31	84.72
47	F	20	44	97.22
48	M	18	30	63.89
49	F	48	44	87.5
50	M	51	36	91.67
51	M	33	35	63.89
52	F	20	48	73.61
53	F	53	43	88.89
54	M	59	48	76.39
55	M	22	49	86.11
56	M	28	46	80.56
57	F	30	39	86.11
58	F	21	64	79.17
59	F	20	37	68.06
60	M	55	34	79.17
61	F	55	42	61.11
62	F	23	28	76.39
63	F	19	37	83.33
64	F	18	41	81.94
65	F	18	42	75
66	M	18	45	81.94
67	F	20	31	93.06
68	M	20	50	86.11
69	F	19	31	88.89
70	F	19	42	84.72
71	M	19	47	86.11
72	F	49	72	54.17
73	F	19	33	51.93
74	M	19	34	90.28
75	F	21	34	73.61
76	M	24	28	73.61
77	F	24	36	98.61
78	M	20	45	80.56
79	M	20	40	62.5
80	F	20	45	80.56
81	F	21	38	83.33
82	F	19	30	84.72
83	M	19	45	88.89
84	M	21	47	72.22
85	M	20	43	66.67
86	M	22	43	83.33
87	F	20	42	87.5
88	F	21	34	70.83
89	F	20	65	84.72
90	F	52	52	51.39
91	F	16	34	87.5
92	M	26	45	51.39
93	F	20	52	65.28
94	F	19	50	77.78
95	F	19	26	84.72
96	F	20	28	68.06
97	F	19	41	68.06
98	M	21	43	65.28
99	M	19	43	91.67
100	F	20	40	90.28
101	F	19	42	73.61
102	F	19	39	69.44
103	M	39	58	55.56
104	M	46	38	91.67
105	F	44	54	76.39
106	F	28	36	84.72
107	M	37	47	72.22
108	M	21	49	90.28
109	M	32	39	88.89
110	F	31	38	88.89
111	M	22	29	98.61
112	F	29	32	91.67
113	M	25	43	65.28
114	F	23	37	69.44
115	M	21	26	83.33
116	F	22	42	94.44
117	M	23	45	88.89
118	F	24	61	54.17
119	M	21	36	76.39
120	F	21	50	77.78
121	F	19	38	81.9
122	M	19	67	63.89
123	M	21	34	77.78
124	F	20	40	55.56
125	F	19	45	86.11
126	F	19	42	48.61
127	F	19	47	58.33
128	F	19	35	81.94
129	M	21	39	68.06
130	F	20	45	65.28
131	F	19	26	79.17
132	F	20	28	87.5
133	M	23	31	84.72
134	F	19	39	69.44
135	F	20	54	58.33
136	F	19	49	59.72
137	F	25	32	86.11
138	F	22	38	95.83
139	F	19	37	95.83
140	M	19	40	79.17
141	F	19	53	59.72
142	F	19	38	86.11
143	F	20	42	93.06
144	F	20	30	90.28
145	F	19	40	90.28
146	F	20	47	52.78
147	F	19	27	98.61
148	F	19	37	52.78
149	F	19	41	80.56
150	F	18	59	55.56
151	F	20	59	66.67
152	F	19	55	59.72
153	F	20	53	88.89
154	F	20	37	77.78
155	F	19	27	90.28
156	F	19	31	72.22
157	F	20	46	73.61
158	F	19	36	87.5
159	M	19	32	83.33
160	F	20	34	91.67
161	F	19	25	90.28
162	F	20	39	61.11
163	F	19	38	68.06
164	F	19	33	93.06
165	F	19	43	75
166	F	24	44	94.44
167	F	26	44	65.28
168	M	52	47	65.28
169	F	30	51	52.78
170	F	58	47	96.61
171	F	51	44	97.22
172	F	20	44	61.11
173	M	22	45	61.11
174	M	25	37	93.06
175	M	19	43	90.28
176	F	19	39	65.28
177	F	19	44	83.33
178	M	19	30	81.94
179	F	19	28	76.39
180	M	19	34	79.17
181	F	19	40	65.28
182	F	18	35	91.67
183	F	21	48	94.44
184	F	19	36	88.89
185	M	20	37	88.89
186	F	20	52	90.28
187	M	21	41	58.33
188	F	58	44	63.89
189	F	58	37	79.17
190	F		27	97.22
191	F	20	29	98.61
192	F	20	44	86.11
193	M	21	49	55.56
194	F	58	41	73.61
195		58	46	75
196	F	20	34	87.5
197	F	20	45	83.33
198	F	20	55	88.89
199	F	54	32	81.9
200	M	20	50	72.22
201	F	21	38	88.89
202	M	16	33	72.22
203	F	52	36	81.94
204	M	48	28	94.44
205		23	58	48.61
206	F	49	37	84.72
207	F	19	39	90.28
208	F	19	31	88.89
209	F	20	44	72.22
210	F	18	49	63.89
211	F	17	30	81.9
212	F	19	28	90.3
213	M	18	43	68
214	M	18	45	76.4
215	M	48	43	72.2
216	M	70	36	76.4
217	M	21	52	68
218	M	20	52	88.9
219	M	45	50	77.8
220	M	59	36	58.3
221	M	20	41	63.9
222	F	19	33	86.1
223	M	21	50	62.5
224	F	46	40	63.9
225	M	19	25	72.2
226	F	19	33	79.2
227	F	19	27	66.7
228	F	19	60	58.3
229	M	19	62	69.4
230	F	19	42	54.2
231	F	19	35	84.7
232	M	20	37	80.6
233	M	19	38	77.7
234	F	22	58	59.7
235	M	19	48	58.3
236	M	19	43	79.2
237	F	19	39	63.9
238	F	19	32	83.3
239	F	19	40	83.3
240	F	20	53	73.6
241	F	23	57	72.2
242	M	19	44	63.9
243	M	18	48	56.9
244	F	44	66	58.3
245	M	43	60	59.7
246	M	44	28	86.1
247	F	42	36	58.3
248	M	44	38	56.9
249	F	38	54	52.7
250	F	56	30	73.6
251	F	54	43	88.9
252	F	53	61	90.3
253	F	20	25	97.2
254	F	20	55	94.4
255	F	19	45	95.8
256	F	20	42	93.1
257	M	22	20	97.2
258	M	20	30	66.7
259	M	23	26	93.1
260	M	22	29	79.2
261	F	20	34	94.4
262	F	21	48	62.5
263	F	21	74	68.1
264	F	52	56	66.7
265	M	61	53	66.7
266	F	19	54	93.1
267	F	20	43	56.9
268	F	19	33	68.1
269	F	19	45	62.5
270	F	21	24	83.3
271	F	25	35	84.7
272	M	20	34	84.7
273	M	32	58	58.3
274	F	20	50	62.5
275	F	19	32	87.5
276	F	19	30	88.9
277	F	20	43	79.2
278	F	28	48	79.2
279	F	28	46	79.2
280	F	19	68	66.7
281	M	19	46	70.8
282	F	55	43	79.2
283	F	20	31	80.6
